# Supplementary material for: Diagnosis and Management of Chronic Nonbacterial Osteomyelitis in a Dog
Source: Animals (Basel). 2025 May 29;15(11):1593. doi: 10.3390/ani15111593 (PMC12153622; doi:10.3390/ani15111593)
Supplement: Supplementary file 1 [file animals-15-01593-s001.zip]

Archive with 2 entries (2 files):
- Video S1. Gait on the Day of Presentation.mp4
- Video S2. Gait on Day 47.mp4
